# Supplementary material for: Thyrotropin-Releasing Hormone and Food Intake in Mammals: An Update
Source: Metabolites. 2024 May 26;14(6):302. doi: 10.3390/metabo14060302 (PMC11205479; doi:10.3390/metabo14060302)
Supplement: Supplementary file 1 [file metabolites-14-00302-s001.zip]

Archive with 1 entries (1 files):
- metabolites-3020234-supplementary.xlsx
