# Supplementary material for: Thyrotropin-Releasing Hormone and Food Intake in Mammals: An Update
Source: Metabolites. 2024 May 26;14(6):302. doi: 10.3390/metabo14060302 (PMC11205479; doi:10.3390/metabo14060302)
Supplement: Supplementary file 1 [file metabolites-14-00302-s001.zip › metabolites-3020234-supplementary.xlsx]

## Sheet: Table S1
Table S1. Overview of studies regarding the effect of peripheral administration of TRH, TRH analog and TRH catabolite on food intake behavior in mammals
Species	Sex/Age	Paradigm	Drug, dose and administration route	Main outcome in food ingestion behaviour and time course	Other effects of drug	Mechanism of action proposed by authors	Reference
Rat (Sprague- Dawley)	Adult male	20 h food-deprivation	TRH 5, 10, 20 mg/kg in 1 ml/kg ip	Dose-related decrease of food intake (30 min after injection)	Increased locomotor activity (30 min) and reduced water intake (30 min) in water-deprived rats	TRH might potentiate the stimulant actions of dopamine	[192]
			Pyroglutamic acid + histidine + proline 7 mg/kg (each) in 1 ml/kg ip	No effect on food intake (30 min after injection)	No observable changes in behaviour	This experiment does not eliminate the possible involvement of other catabolites of TRH in TRH effect
Rat (Sprague- Dawley)	Adult male	Stress-induced food ingestion (tail-pinch model) in hypophysectomized rats	TRH 4 and 8 mg/kg in 5 µl of ss sc	Dose-related decrease of food intake (15-30 min after injection)	TRH 8 mg/kg does not alter blood glucose concentration	The TRH effect on ingestive behavior is independent of the hypothalamic-pituitary thyroid axis. TRH crosses the blood-brain barrier poorly and high concentrations of systemically administered TRH are necessary to produce the central nervous system effects of TRH.	[69]
		24 h food-deprivation (eating-induction model)		Decreased food intake (30 min after injection)
Rat (Sprague- Dawley)	Adult male	30 h food-deprivation in vagotomized rats	TRH 8 mg/kg in 0.5 ml of ss ip	Reduction of food intake in the sham-operated rats but not in the vagotomized rats, after 30 min injection	NA	The peripheral satiety-inducing effect of TRH requires an intact vagus nerve, suggesting that the peripheral effect of TRH may be secondary to its effects on gastric distention.	[95]
Rat (Sprague- Dawley)	Young female	Thyroidectomized (hypothyroid)/ or Thyroidectomized receiving daily 250 µg/kg of L-T4 (hyperthyroid) rats	TRH 0.2 mg/ml in drinking water during 30 days	In sham operated rats, chronic treatment increases food consumption. In thyroidectomized rats, it does not change food intake	TRH does not affect water consumption. TRH decreases body weight in sham-operated rats and increases serum T3 concentration. No effects on body weigh or thyroid hormone concentrations in thyroidectomized rats	Chronic TRH treatment could stimulate the pituitary-thyroid axis on a fairly continuous basis, as evidenced by elevated T3 levels. The full functional presence of the thyroid gland is necessary for the chronic action of TRH on food intake	[199]
Rat (Sprague- Dawley)	Adult male	12 h food-deprivation for 10 days	Cyclo (His-Pro) 12.5 and 30 µmole/kg ip	No effect on food intake at any timepoint (12.5 µmole/kh during 6 h; 30 µmole/kg during 2 h)	NA	The lack of response could have a pharmacokinetic basis as rapid clearance of radioactively labeled cyclo (His-Pro) has been reported following its intravenous administration to rats	[13]
			TRH 30 µmole/kg ip	Reduction of food intake at 30 and 60 min post-injection		Since TRH undergoes metabolism by pyroglutamate aminopeptidase to produce cyclo (His-Pro), TRH might be a pro-hormone for cyclo (His-Pro)
Rat (Sprague- Dawley)	Adult Male	Ad libitum	TRH 4, 16 and 64 mg/kg in 0.9% NaCl (4 ml/kg) twice a day (06:00 and 18:00) sc	Reduction in food intake for 4 h (only for the evening food intake)	Reduction of water intake for 1 h after injection (only for the evening food intake). Body weight is not affected	Because TRH effect on food intake is short lived, it is not likely attributable to its hyperthermic effect. The increase in water consumption seems independent of food intake	[200]
			TRH 16 and 64 mg/kg twice a day (06:00 and 18:00) sc	Small reduction in food intake over a 24-h period
			TRH 32 mg/kg twice a day (06:00 and 18:00) for 5 days sc	No effect on food intake	Body temperature increases for 2 h after inyection. T3 and T4 serum concentrations also increase. Water intake markedly increases. Body weight is not affected
Siberian hamster	Young male	1-24 h food-deprivation in animals with long and short photoperiod (LP and SP, respectively)	TRH 5 and 50 mg/kg ip	Decreased food intake in LP and SP hamsters, during the first hour after injection	Increased locomotor activity, core body temperature (only in the first hour after 50 mg/kg injection), dose-dependent increase of oxygen consumption. No effect on serum T4 concentration or drinking behaviour. These effects are relatively of rapid onset and short duration	A possible explatation for the short-acting effect of TRH is its relatively rapid metabolism. The increase in locomotor activity entails a decrease in grooming activity, and no change in the time spent for eating; it is thus not the main cause of decreased food intake. The peripherally-administered TRH crosses the blood-brain barrier and acts centrally; differences in duration of action with icv …	[89]
Mice (CD1)	Adult female	High fat-diet fed	One daily injection for 26 consecutive days (at 5 p.m.) of TRH-tartrate 0.3 mg/kg in 0.2 ml water ip	Decreased food intake during the first 11 days of treatment	Rapid mobilization of triglycerides in the peripheral blood, weight loss, lower concentrations of TH, and profound reduction of serum leptin concentration	The rapid action of exogenous TRH on hormone synthesis and release seems to correct the metabolic derangements consequent to aging and/or diet-related visceral obesity. The mechanism is largely unknown. It may be linked to feedback inhibition of insulin-producing beta cells in the Langerhans islets of the pancreas, which are known to produce and to secrete TRH	[201]
Dog (mongrel)	Not specified	Sham-feeding	TRH 80 µg/kg-h iv	Decreased food ingestion (15 min after TRH administration)	Serum gastrin and insulin concentrations are not affected	Sham-feeding induces both gastrin and insulin release through the activation of vagal centers. TRH is a potent inhibitor of pancreatic secretion stimulated by a variety of stimulants (secretin, caerulein, meal, duodenal acidification), suggesting the action of this peptide is not specific and probably involves the decrease of the sensitivity of the pancreas to the secretory stimulation	[202]
Cyclo (His-Pro): a TRH catabolite; ip: intraperitoneal; iv: intravenous; NA: not assessed; sc subcutaneous; TH: thyroid hormones; ss: saline solution

## Sheet: Table S2
Table S2. Overview of studies regarding the effect of administration of TSH or thyroid hormones on food intake behavior in mammals
Species	Sex/Age	Paradigm	Drug, dose and administration route	Main outcome in food ingestion behaviour and time course	Other effects of drug	Mechanism of action proposed by authors	Reference
Rat (Sprague- Dawley)	Adult male	20 h food-deprivation	TSH 10 U.I/kg in 1 ml/kg ip	No effect on food intake (30 min after injection)	No effect on operant responses	This observation suggests that release of TSH by TRH doesnot account for TRH reduction of food intake	[192]
Rat (Wistar)	Adult male	Ad libitum	Acute study: T3 1.1., 2.3 or 4.5 nmol/kg sc. Chronic study: T3 (4.5, 9, or 75 nmol/kg) for 5 d sc	Acute 4.5 nmol/kg T3 doubles food intake for 2-8 h. Chronic 4.5 or 9 nmol/kg T3 increases mean food intake	Plasma free T3 concentration remains stable. Acute or chronic administration of T3 doesnot change plasma leptin concentration. T3 induces the expression of the Egr family of transcrption factors in the ventromedial nucleus of the hypothalamus (1h post-injection). The mRNA expression of neuropeptide regulators of feeding, such as POMC, AgRP, or NPY, is unaltered after chronic T3	Triiodothyronine stimulates food intake via the hypothalamic ventromedial nucleus independent of changes in energy expenditure. The increase in food intake produced by T3 may be not mediated by the ARC	[203]
			T3 0.5, 1, 5, 10 or 50 pmol in 1µl intra-VMH	Quadruples food intake over the first hour after injection	NA
			T3 0.5, 1, 5, 10 or 50 pmol in 1µl intra-ARC	No alteration of food intake	NA
Rat (Sprague- Dawley)	Adult male	Animals trained to feed during 2 h each day	TSH 6 µg/rat icv	Temporary decrease in food intake (maximum during the first day, lost at 3 days)	Hypothermia	TRH acts indirectly throught TSH release from anterior pituitary gland to influence the neuronal activity of feeding centers	[193]
Rat (Wistar)	Young male	Diet-induced hyperphagia ("cafeteria diet") in thyroidectomized rats kept at 29 oC	T3 complementation with 0.38 nmol/100 g /day infused with an osmotic pump for 30 days sc	Thyroidectomized rats supplemented with T3 do not exhibit hyperphagia when fed a hypercaloric diet	Thyroidectomized rats supplemented with T3 have increased VO2, white adipose tissue weigth, while brown adipose tissue weigth is unchanged. Thyroidectomized rats without T3 supplementation have a drastic hypophagia whatever the diet	Normal T3 concentration is necessary to obtain a normal energy intake. Thermoneutrality permits diet-induced hyperphagia without adaptation of the energy expenditure	[204]
Rat (Sprague- Dawley)	Adult male	T3-induced hyperthyroid rats ad libitum fed	T3 15 µg/day ip	Marked increase of food intake by 2 days	Rats are hyperthermic, and display a reduction in serum free T4 concentration, consistent with suppression of TSH.The thyroid state influences circulating leptin levels, but primarily does so indirectly through the regulation of fat mass	"Thyroid state is more important to regulate food intake, through an as yet undefined mechanism, than are thyroid state-associated changes in serum leptin"	[205]
Rat (Sprague- Dawley)	Adult male	Ad libitum	T3 50 µg/100 g body weight in 5 mM NaOH ip for 7 days	Food intake decreases on days 1 and 2, and increases gradually after day 4	Plasma leptin concentration is markedly decreased. Ghrelin mRNA levels or ghrelin plasma concentration do not change. Increased hypothalamic neuropeptide Y (NPY) mRNA levels	Thyrotoxicosis induces hyperphagia associated with suppressed circulating leptin levels, and increased NPY expression	[206]
Rat (Sprague- Dawley)	Adult male	Ad libitum	T3 4.5 nmol/kg in 5 mM NaOH for one day (acute treatment) or 6 consecutive days (chronic treatment) sc	Increase in food intake (2 h after an acute treatment). The increase in food intake is maintained until the end of the chronic treatment	No effect on body weight, leptin, T4 or TSH plasma concentrations, POMC, AgRP or NPY mRNA levels	AMPK-fatty acid synthetic pathway is activated by peripheral administration of T3	[207]
Siberian hamster	Adult male	Ad libitum	T3-implant intra-DMH	The normal reduction in food intake observed in hamsters with a short-day photoperiod is reversed by the T3-implant	T3-implant decreases epididymal fat mass in short days photoperiod hamsters	The catabolism of T4 and T3 is dinamically and temporally regulated by photoperiod, consistent with the reduction of hypothalamic T3 concentration under short day photoperiod	[208]
Rat (Wistar)	Adult male	Ad libitum	3-iodothyronamine (T1AM) 1.2 nmol/Kg in 5µl ss icv	Twofold increase in food intake at 1 h following injection	T1AM increases c-fos expression in the ARC of the hypothalamus	Since T1AM stimulates NPY release from ex vivo hypothalamic explants, T1AM may produce its orexigenic effect in part because of stimulation of hypothalamic NPY release	[209]
			T1AM 0.12 nmol/Kg in 1µl ss intra-ARC	Fourfold increase in food intake 1h post injection; the effect is maintained for up to 8h following the injection	NA
Mice (C57BL6)			T1AM 4 nmol/Kg in 100 µl ip	Fourfold increase in cumulative food intake 2h-8h after injection	No effect on VO2 or on horizontal movement or rearing activity	The orexigenic effect of T1AM is not secondary to an increase in general activity or energy expenditure
intra-ARC: intra-arcuate hypothalamic nucleus; intra-DMH: intra-dorsomedial hypothalamic nucleus; intra-VMH: intra-ventromedial hypothalamic nucleus; icv: intracerebroventricular; ip: intraperitoneal; iv: intravenous; NA: not assessed; sc: subcutaneous; ss: saline solution
														LISTO

## Sheet: Table S3
Table S3: Overview of studies regarding the effect of central administration of TRH, its immediate precursor, a catabolite, an analog, an antisense oligonucleotide, or anti-TRH on food intake behavior in mammals
Species	Sex/Age	Paradigm	Drug, dose and administration route	Main outcome in food ingestion behaviour and time course	Other effects of drug	Mechanism of action proposed by authors	Reference
Rat (Sprague- Dawley)	Adult male	12 h food/water deprivation	0.3 - 3 nmol/rat TRH in 2 µl of ss ic3V	TRH (3, 1.5 and 0.6 nmol) potently suppresses food intake within the first 1h after injection	Suppression of water intake (since 1 h and persistent up to 6h)	TRH may play a physiological role in the control of food intake, perhaps by alterating the neural activity within the ventromedial nucleus	[210]
Rat (Sprague- Dawley)	Adult male	20 h food-deprivation	TRH 30 and 75 µg in 5µl of ss icv	Reduction of food intake (30 min after injection)	Induction of the other overt behavioral changes noted after ip injection of TRH	The anorexic affect of TRH might have a central origin. This action is not attributable to a release of catecholamines because 6-hidroxydopamine does not block the action of TRH on food ingestion	[192]
Rat (Sprague- Dawley)	Adult male	Stress-induced food ingestion (tail-pinch model) in hypophysectomized rats	TRH 10-6, 10-7, 10-8 M in a 5µl volume of ss icv	Marked suppression of food intake (10 min after injection), in a dose-related manner	No change in blood glucose concentration. Gnawing behaviour observed in the tail-pinch model of stress-induced eating is not modified. D-Ala-Met-Enkephalin icv decreases the food intake-suppressive effect of TRH	The TRH-induced food intake decrease is not a secondary effect of an increase in thyrotropin or thyroid hormones. TRH might be a mediator of saciety, acting as a direct antagonist of the lateral hypothalamic enkephalin-mediated feeding center	[69]
			Cyclo (His-Pro) 10-6 M in a 5µl volume of ss icv	Suppression of food intake almost as strong as for 10-6 M TRH	NA	TRH may be a pro-hormone requiring conversion to cyclo (His-Pro) before exerting its effects. Cyclo( His-Pro) interference with dopamine uptake in rat synaptosomes is a possible mechanism by which TRH and cyclo (His-Pro) may alter food intake
Rat (Sprague- Dawley)	Adult male	Stress-induced (mild tail-pinch) model	Cyclo (His-Pro) 10-6, 10-7 and 10-8 mol or other cyclic piperazines (Pro-Gly; Ala-Gly and Pro-Pro; 10-6 M) icv	Dose dependent suppression of food ingestion by cyclo (His-Pro) while other cyclic piperazines fail to produce any alteration in food ingestion	Cyclo( His-Pro) does not alter chewing behaviour, nor any oher type of spontaneous behavior	TRH might act at multiple TRH recognition sites or serve as a precursor for compounds that are biologically active. As cyclo (His-Pro) is more potent than TRH on a molar basis it may be the metabolically active compound responsible for the satiety effect of TRH, with TRH acting as a pro-hormone	[211]
		24 h starvation followed by 30 min access to food	Cyclo (His-Pro) 10-8 mol icv	Suppression of food intake
		Spontaneous food intake over 8 h ad libitum	Cyclo (His-Pro) 10-8 mol in 10 µl of ss icv	Long-acting suppression of food intake up 8 h post injection
Rat (Sprague- Dawley)	Adult male	30 h food-deprivation in sham or vagotomized rats	TRH 10 and 20 µg/kg in 5µl ss icv	Potent food intake-suppression effect in sham and vagotomized rats (30 min after icv injetion)	NA	TRH icv promotes satiety by a vagal independent mechanism.TRH is unique in that it appears to produce satiety both by vagally dependent and independent mechanisms	[95]
Rat (Wistar)	Adult male	20 h food/water deprivation	TRH 25, 50 and 100 nmol in 10 µl icv	Reduction of food intake in a dose related manner, each dose being efficient. The maximal effcet is detcted 30 min after injection. Effect lasts for 3 h and dissapears at 4 h	Water intake is also suppressed at the three doses at the 30 min time point; this effect persists for 3 h	The medial hypothalamus is the most sensitive site of TRH-induced anorexia and adipsia. TRH action on the lateral hypothalamus migth be relevant to decrease in water intake	[164]
			TRH 8 nmol/hemisphere in 0.4 µl bilateraly either intra-NAc or intra-MBH or intra-lateral hypothalamus, or intra-substantia nigra, or intra -globus pallidus,or intra-amygdala	TRH intra-Nac or intra-MBH causes a long-term suppression of food consumption (at 3 and 2 h, respectively). No effect if injected in the other regions	Water consumption is reduced by TRH into the MBH, lateral hypothalamus and substantia nigra (at 2 h, 1 h and 30 min, respectively), but not for TRH into the other nuclei
Rat (Sprague- Dawley)	Adult male	Animals trained to feed during 2 h each day	TRH 40 µg/rat in 5µl icv	Temporary decrease in food intake (maximum during the first day, lost at 3 days)	Increase in excitation behaviour. No effect on water intake	The effect of TRH on food intake is enhanced by catecholamine depletion. TRH seems to promote motor behaviour	[193]
Rat (Wistar)	Adult male	Sated rats. Diazepan induced feeding	TRH 20 µg/rat in 10 µl vol icv	Reduced food-consumption 30 min post diazepan injection	No change in the latency to eat	The blockade by icv TRH of diazepam-induced feeding appers in consequence of a physiological antagonism between opioid peptides and TRH	[212]
Rat (Sprague- Dawley)	Adult male	24 h food-deprivation	TRH 1 µmole/rat and 10 nmole/rat in a volume of 10µl/1min interval icv	TRH strongly suppresses food intake at 10-20 (1 µmole) and 30 (10 nmole) min post-dosing	NA	Cyclo(His-Pro) does not play a role in the neuropeptidergic regulation of food intake, which casts doubt on the concept of TRH-induced anorexia being a result of TRH acting as a pro-hormone which is converted to an active cyclo (His-Pro) metabolite. Cyclo (His-Pro) might serve as an endogenous neuroendocrine modulator of food intake, but data strongly argues against consideration of cyclo (His-Pr…	[13]
			Cyclo (His-Pro) 100 nmole/rat icv	No effect on food intake in the first 20 min, but food intake increases at 30 and 60 min post-dosing
		Spontaneous feeding	Cyclo (His-Pro) 1 µmole/rat icv	Transient increases of food consumption (within the first 90 to 180 min after injection)
			Four cyclo (His-Pro) stereoisomers 100 nmole/rat icv	No alteration of food intake (15 countinous h recorded post-inyections)
Siberian hamster	Adult female	Ad libitum exposed to long (LP) or short (SP) photoperiods	TRH 0.5 or 5 µg in 1µl of ss ic3V	The high dose decreases food intake in LP and SP hamsters. The lower dose decreases feeding only in SP hamsters (1 h after TRH infusion)	0.5 µg TRH decreases the proportion of time spent interacting with food in both groups, but has no effect on the locomotor activity. 5 µg TRH has a marginal effect on the proportion of time spent at food in SP, but has no effect in LP. No effect in other behavioral parameters (1, 4 or 5.5 h post infusion)	The seasonal differences in TRH sensitivity, depending on metabolic state (obese or lean), may contribute to the long-term catabolic state in short photoperiods.	[213]
		Ad libitum exposed only to LP (16 h light, 8 h dark) photoperiod	RX77368 (TRH analogue) 1 µg/rat in 1µl of ss ic3V	Substantial hypophagia (1 h post infusion). This effect does not persist throughout the 6 h observation period	Decreases the proportion of time spent interacting with food accompanied by hyperactivity immediatel following infusion	RX77368 may indirectly promote hypophagia via increased locomotor activity and behavioral excitation
			TRH-Gly (endogenous precursor to TRH) 5µg in 1 µl of ss ic3V	A small decrease in food intake lasting for 6 h	Increase in activity in the first 30 min post-infusion	TRH-Gly effect may be due to preferential action on TRH-R2 receptors
Rat (Sprague- Dawley)	Adult male	ad libitum	RX77368 3.8, 7.5, 15 and 25 ng/rat in 10µl of ss ic	15 and 25 ng stimulates dose-dependently food intake in the first hour	iv (D-Lys-3)-GHRP-6 (5 or 10 µmol/kg), or atropine (2mg/kg, sc, -30 min), or Y1-antagonist 122PU91 (5nmol/5µl), reduces or completely abolishes RX77368-induced food intake. RX77368 increases blood glucose and serum ghrelin levels. These effects are abolished in vagotomized rats	The strong orexigenic action of brainsteam TRH is mediated by vagal-cholinergic stimulation of gastric ghrelin release. The possibility that ic injected TRH analog acts on brain structures other than the brainstem cannot be completely excluded. These results added to the insignificant icv TRH analogue effect, are incongruent with some previous reports with showed that icv injection of TRH (5µg) o…	[191]
			RX77368 25 ng/rat in 10µl of ss icv	No effect on food intake after 1h-3h	NA
		overnight fasted	anti-TRH IgG (210 µg/15 µl) ic	Food intake reduction in the first hour	NA
Rat (Sprague Dawley)	Adult male	24 h food-deprivation.	TRH 100 - 500 nmol/10µl/10min ic3V	Significant reduction of food intake in a dose-dependent manner (measured for 1h following the infusion)	Increased histamine content in the TMN. FMH pre-treatment attenuates the TRH-anorexic effect	The results suggest that there is an additional pathway that transmits leptin signals to the histaminergic system. The functional and neuroanatomical link between TRH and neuronal histamine suggests that leptin may activate histaminergic neurons indirectly via neurons that release TRH	[168]
Mice (C57BL/6)			TRH 10 nmol/µl icv	TRH anorectic effect on food intake is ettenuated in mice with targeted disruption of the histamine H1 receptor (1h post TRH)	NA
Rat (Wistar)	Adult male	12 h food-deprivation	Anti-TRH antibody 0.5 µg/2.5 µl ss + anti-CART antibody 0.5 µg/2.5 µl ss icv	Pre-administration of antibodies abolishes the food intake reduction induced by ip coadministration of CCK (0.1 nmol/Kg) + leptin (18.8 nmol/Kg). The effect is observed 0.5-2h post CCK+leptin injection	NA	CCK and leptin reduce food intake, at least in part, by increasing CART and TRH and decreasing the phosphorylation of AMPK in the hypothalamus	[214]
Rat (Wistar)	Adult male	48 h fasted or ad libitum	TRH 3µg/0.5µl saline intra-NAc shell at the beginning of the dark period	Reduction of food intake (1 h post-injection) in fasted but not in ad libitum animals	Reduction in motivation for food in fasted animals. No change in serum leptin or T3 concentrations in both groups of rats	Neurons in the NAc shell are affected by TRH, which reduces feeding motivation	[215]
Rat (Wistar)	Adult male	48 h fasted	Anti-sense oligonucleotide (ASO), directed against pro-TRH mRNA (10µg/0.5 µl) + alpha-MSH 1µg/0.5µl) intra-accumbal	ASO pro-TRH treatment abolishes the alpha-MSH induced hypophagia (2-h period of refeeding)	An increase of accumbal TRH expression occurs after accumbal alpha-MSH administration, while a previous ASO pro-TRH administration completely reverses the effect	The evidence suggests that alpha-MSH and TRH share the same pathway to ultimately stop food intake	[177]
Rat (Wistar)	Adult male	Ad libitum with standard chow or chow plus palatable food (chocolate milk) in animals subjected to stress (isolation)	TRH 3µg/0.5µl 0.9% ss intra-NAc core	Clear reduction of food intake regardless of the type of food offered (1.5 - 2 h post injection; between 19 and 21 h). The effect of TRH on food-intake does not habituate in both groups of rats if injections repeated at one day interval	Increased serum CORT levels only in chow plus palatable food animals	The modulation of accumbal TRH mRNA level when CORT signaling is modified suggests that accumbal TRH is downstream of glucocorticoids activity, wich specifically increases palatable food intake	[216]
(D-Lys-3)-GHRP-6: ghrelin receptor antagonist; FMH: suicide inhibitor of histamine synthesizing histidine decarboxylase; ic: intra-cisterna magna; icv: intracerebroventricular; ic3V: intra-third ventricle; NA: not assessed; intra-NAc: intra-accumbens nucleus; intra-MBH: intra-medio basal hypothalamus; ss: saline solution; RX77368: pGlu-His-(3´3 - dimethyl)-Pro-NH2; TMN: tubero mammillary nucleus;…
